# Supplementary material for: Transcriptome sequencing of olfactory-related genes in olfactory transduction of large yellow croaker (Larimichthy crocea) in response to bile salts
Source: PeerJ. 2019 Mar 20;7:e6627. doi: 10.7717/peerj.6627 (PMC6431138; doi:10.7717/peerj.6627)
Supplement: Dataset S2 [file peerj-07-6627-s002.xls]

## Sheet: Sheet1
the relative expression level
control	CAMK2	CALM	ADCY3	PKA	OR 2D3	CNGA	CNGB1 b	GNAL	CNGB1 a
1	2.56685	1.81504	4.69134	1.85318	4.14106	0.45376	0.543367	1.70527	2.86791
1	2.69447	1.71713	4.22807	1.82766	4.08405	0.395021	0.447513	2.18859	3.09513
1	2.92817	1.65864	4.43828	1.60214	4.19887	0.34151	0.562529	1.72907	2.94854
